# Supplementary material for: Epithelial CD47 is critical for mucosal repair in the murine intestine in vivo
Source: Nat Commun. 2019 Nov 1;10:5004. doi: 10.1038/s41467-019-12968-y (PMC6825175; doi:10.1038/s41467-019-12968-y)
Supplement: Supplementary file 3 — Source Data file [file 41467_2019_12968_MOESM3_ESM.xlsx]

## Sheet: Figure 1
Figure 1a
% of wound closure	C57Bl/6	Cd47 -/-
	44.85	10.5236
	48.72	13.9599
	44.87	9.53112
	44.11	12.0071
	47.48	12.647
Mean	46.01	11.73
Std. Error of Mean	0.8877	0.7804
Student's t test	Two-tailed
P value	<0.0001
Figure 1b	Wound bed injection				Figure 1b	i.p. injection
% of wound closure	IgG (control)	miap301	miap410		% of wound closure	IgG (control)	miap301	miap410
	44.11	28.16	26.3			44.85	19.38	17.9
	47.48	16.9	21.76			48.72	18.14	10.96
	42.09	21.12	17.38			40.22	17.45	20.43
	44.68	20.59	17.9			44.87	19.64	22.53
	44.11	21.49	10.96			44.11	21.49	19.24
Mean	44.49	21.65	18.86		Mean	44.55	19.22	18.21
Std. Error of Mean	0.8667	1.822	2.542		Std. Error of Mean	1.351	0.6948	1.966
One-way ANOVA					One-way ANOVA
P value		<0.0001	0.0004		P value		<0.0001	<0.0001

## Sheet: Figure 2
	Figure 2b										Figure 2c
	Figure 2e
	Lamina propria cells
		Cd47f/f						Cd47ΔIEC
		Values		Mean	SEM			Values		Mean	SEM
	Macrophages	343660	365620	354640	10980		Macrophages	397540	396460	397000	540
	DCs	30860	34220	32540	1680		DCs	29020	30200	29610	590
	Neutrophils	31080	36700	33890	2810		Neutrophils	18680	30960	24820	6140
	Eosinophils	57560	37520	47540	10020		Eosinophils	105600	44820	75210	30390
	Monocytes	15560	14140	14850	710		Monocytes	11980	14640	13310	1330
	CD4+ T cells	30040	32100	31070	1030		CD4+ T cells	31620	18680	25150	6470
	CD8+ T cells	2840	2780	2810	30		CD8+ T cells	3260	3320	3290	30
	B cells	136320	177440	156880	20560		B cells	183160	106980	145070	38090
					no statistically significant difference

## Sheet: Figure 3
Figure 3a					Figure 3d
% of wound closure	Cd47f/f	Cd47ΔIEC	Cd47ERΔIEC		Ki67 positive cells	Cd47f/f	Cd47ΔIEC	Cd47ERΔIEC
	65.4197	25.1975	26.6539			32	38	34
	55.4791	18.4107	33.0115			38	32	35
	55.8339	24.1833	25.4018			35	34	34
	64.9188	13.5917	28.2243			36	33	37
	66.8204	36.2737	27.1858			38
	54.9669	29.5994				34
Mean	60.6	24.5	28.1		Mean	35.5	34.3	35
Std. Error of Mean	2.32	3.27	1.31		Std. Error of Mean	0.957	1.31	0.707
One-way ANOVA					no statistically significant difference
P value		<0.0001	<0.0001

## Sheet: Figure 4
Figure 4a	Chronic DSS (DAI)
Day	Cd47f/f						Mean	SEM		Day	Cd47ΔIEC						Mean	SEM
0	0.33	0.33	0.33	0.33	0	0.33	0.275	0.055		0	0.67	0.33	0.33	0	0.67	0.33	0.388333	0.103228
2	0	0.33	0.33	0.67	0.67	0.67	0.445	0.112004		2	0.67	0.67	0.67	0.67	0.33	0.67	0.613333	0.0566667
4	1	1.67	1	1.33	1.33	1.67	1.33333	0.122329		4	1	1	1.33	1.67	1.67	2	1.445	0.165182
6	1.33	1.67	2	1.33	1	0.67	1.33333	0.192261		6	0.67	1.33	1.33	1.67	2	1.67	1.445	0.185863
8	1	0.67	0.33	0.67	0.67	0.33	0.611667	0.103228		8	1	1	0.33	0.67	1	1	0.833333	0.114183
10	0.67	1.33	1.33	0.67	0.67	0.67	0.89	0.13914		10	0.33	0.67	0.67	0.33	1.33	1.33	0.776667	0.185664
12	1.33	1.67	1	0.67	0.67	1.33	1.11167	0.164285		12	1	1.67	1.33	1.33	2	1	1.38833	0.159362
14	0.67	1	0.33	1	0.33	1.67	0.833333	0.207279		14	0.67	1.33	1	1.67	2	1.67	1.39	0.20025
16	0.67	1	0.67	0.67	1	0.67	0.78	0.0695701		16	1.67	1.67	1	1	1.67	2.33	1.55667	0.204641
18	0.33	1	0.33	0.33	0.33	0.67	0.498333	0.114671		18	0.67	1	1	0.67	2	1	1.05667	0.199878
20	1.33	1	0.67	1	0.33	0.33	0.776667	0.164958		20	0.67	2.33	1.33	0.33	1.67	1.33	1.27667	0.290639
22	1.33	1.33	1.33	2	1.33	1.67	1.49833	0.114671		22	1.67	2.33	2	1.67	2	1.67	1.89	0.11
24	0.67	0.67	1.33				0.89	0.22		24				1.33	2	1.33	1.55333	0.223333
26	0.33	0	0.33				0.22	0.11		26				1.33	1.33	1	1.22	0.11
	Two-way ANOVA
	Alpha	0.05
	Day 26	P value	0.0225
Figure 4b	Chronic DSS (DAI)
Day	Cd47f/f					Mean	SEM			Day	Cd47ERΔIEC					Mean	SEM
0	0.33	0	0.33	0	0	0.132	0.0808332			0	0	0.33	0.67	0	0	0.2	0.133754
2	0.33	0.67	1	0.33	0.67	0.6	0.125618			2	1.33	0.67	1	1	0.67	0.934	0.123475
4	0.33	1	0.33	1.33	0.67	0.732	0.194484			4	1	1	0.67	1.33	1	1	0.104355
6	0	1	1	1.33	0.33	0.732	0.244814			6	2	1	0.67	1.33	1.33	1.266	0.220558
8	0.33	0.67	0.67	0	0	0.334	0.14982			8	2	1.33	1	1	1.33	1.332	0.182576
10	0.33	0.33	0.67	0.33	0.67	0.466	0.0832827			10	1.67	1.33	1.67	0.67	0.67	1.202	0.225885
12	0.67	0.67	0.33	1.67	1.67	1.002	0.279686			12	1	1	2.33	2	1.33	1.532	0.270433
14	1	0.67	0.33	1.67	2.33	1.2	0.359			14	2.33	1.67	2.33	2	2	2.066	0.123475
16	0.33	1.33	0.67	0.33	2	0.932	0.323456			16	1.33	1	2.33	1.67	1.33	1.532	0.226
18	0.67	1.33	0.33	1.67	2.33	1.266	0.355719			18	1	0.67	3	2.33	3	2	0.494
20	1	1.33	0	1	2.33	1.132	0.373543			20	1	1	3.67	2.67	3.33	2.334	0.568
22	0.67	1	0.67	0.67	2	1.002	0.257554			22	2.33	0.67	3.33	2	2.67	2.2	0.441
	Two-way ANOVA
	Alpha	0.05
	Day 22	P value	0.036
Figure 4c	Colonic mucosal injury
	Cd47f/f	Cd47ΔIEC			Cd47f/f	Cd47ERΔIEC
	27.8829	26.1126			14.7076	35.4866
	9.59194	42.4773			11.9648	38.9945
	15.9084	39.9523			9.16628	64.4383
	4.68962	23.4511			16.2944	48.9252
	10.5404	16.0604			31.5404	49.916
		38.375
Mean	13.7	31.1		Mean	16.7	47.6
Std. Error of Mean	3.96	4.36		Std. Error of Mean	3.9	5.06
Student's t test	Two-tailed			Student's t test	Two-tailed
P value	0.0164			P value	0.0013

## Sheet: Figure 5
Figure 5a
Wound repair
Hours	Cd47(+)				Mean	SEM		Hours	Cd47(-)				Mean	SEM
0	0	0	0	0	0	0		0	0	0	0	0	0	0
8	38.56	33.43	22.82	27.23	30.51	3.45475		8	18.31	27.79	18.3	16.5	20.225	2.5573
16	59.36	61.24	44.6	46.34	52.885	4.31287		16	31.54	43.59	39.55	36.29	37.7425	2.55018
24	76.7	77.63	64.52	65.98	71.2075	3.45767		24	49.61	46.76	48.28	55.44	50.0225	1.89736
	Two-way ANOVA
	Alpha	0.05
	hour 16	P value	0.0025
	hour 24	P value	<0.0001
Figure 5b
Wound repair
Hours	IgG1						Mean	SEM		Hours	B6H12						Mean	SEM		Hours	2D3						Mean	SEM
0	0	0	0	0	0	0	0	0		0	0	0	0	0	0	0	0	0		0	0	0	0	0	0	0	0	0
8	34.1	36.5	32.1	24.8	40.3	18.9	31.1167	3.2266		8	21.7	28.7	20.1	18.1	21.9	22.9	22.2333	1.46394		8	31.1	27.1	21.2	27.6	38.3	34.1	29.9	2.43899
16	53.8	62.3	49.9	52	70.8	43	55.3	4.01182		16	37.8	40.5	34.6	32.5	38.4	44	37.9667	1.67584		16	56.5	47.5	42	57	53.7	59.3	52.6667	2.70193
24	76.6	73.9	74.2	76.7	85.2	67.7	75.7167	2.32055		24	57	51.8	52.1	47.6	63.9	60.4	55.4667	2.47974		24	80.2	69.6	74.1	75.3	71.2	76.3	74.45	1.54289
	Two-way ANOVA
	Alpha	0.05
		IgG1 vs. B6H12			IgG1 vs. 2D3
	hour 8	ns			hour 8	ns
	hour 16	P value	<0.0001		hour 16	ns
	hour 24	P value	<0.0001		hour 24	ns

## Sheet: Figure 6b
Figure 6b

## Sheet: Figure 6c
Figure 6c

## Sheet: Figure 7
Figure 7a

## Sheet: Supplementary fig1
Supplementary Fig. 1a						Supplementary Fig. 1c
Body weight	Female		Male			Body weight	(-)		30 days		60 days
	Cd47f/f	Cd47ΔIEC	Cd47f/f	Cd47ΔIEC			Cd47f/f	Cd47ERΔIEC	Cd47f/f	Cd47ERΔIEC	Cd47f/f	Cd47ERΔIEC
	20	21.7	29.1	28.2			20	17.9	24.5	22.8	26.4	24.2
	18.5	19.3	25.6	27.8			19.3	20.7	25.9	22.2	23.7	23.4
	21.5	21.3	24	24.1			20.2	18	24.3	24	23.8	26.3
	19.1	21.1	23.7	23.5			18.3	18.5	24.1	21.3	21.2	21.6
	21.8	21.1	25.1	24			19.4	19.1	21.4	22.8	22.5	22
	25.6	24.1	24.8
	22.5	24.7	24.7			Mean	19.4	18.8	24	22.6	23.5	23.5
	21.6	24.2	25.8			Std. Error of Mean	0.333	0.511	0.732	0.441	0.861	0.843
	20.6	20.4	25.3
	21.7	21					no statistically significant difference
	22.9	21.5
	21.2	21.5
	22.1	22
	21.7	21.5
		22.6
		22.2
		21.4
		21.4
Mean	21.49	21.83	25.34	25.52
Std. Error of Mean	0.4582	0.3181	0.5226	1.02
	no statistically significant difference
Supplementary Fig. 1b						Supplementary Fig. 1d
Intestinal permealilty	Cd47f/f	Cd47ΔIEC				Intestinal permealilty	Cd47f/f	Cd47ERΔIEC
	2.4012	0.55967					1.75	1.62744
	0.758593	0.481282					1.9	0.617859
	0.604634	2.57711					0.296525	0.744509
	1.8	2.2					0.864758	1.25
	2.6	2.4					3.10429	1.3
	3.6	3.5						1.45
	1.75							1.6
	1.9
						Mean	1.58	1.23
Mean	1.93	1.95				Std. Error of Mean	0.48	0.151
Std. Error of Mean	0.344	0.488
	no statistically significant difference						no statistically significant difference

## Sheet: Supplementary fig3
Supplementary Fig. 3a	Acute DSS (DAI)
Day	Cd47f/f				Mean	SEM		Cd47ΔIEC				Mean	SEM
0	0.33	0.33	0	0.33	0.2475	0.0825		0.33	0.33	0	0.33	0.2475	0.0825
1	0.33	0	0.67	0.33	0.3325	0.136771		0	0.33	1	1	0.5825	0.250279
2	0.67	0	0.33	0	0.25	0.160156		0.33	0.67	0.67	0.67	0.585	0.085
3	1	1	0.33	1	0.8325	0.1675		1.67	1	0.33	0.67	0.9175	0.285697
4	1.33	1.33	0.67	1	1.0825	0.157975		2	1.33	1.33	1.33	1.4975	0.1675
5	2	1.67	0.67	1.67	1.5025	0.288195		2.33	2.33	1.67	1	1.8325	0.318129
6	3.33	2.67	2	3.33	2.8325	0.318129		3	3	3	2.33	2.8325	0.1675
	no statistically significant difference
Supplementary Fig. 3b	Acute DSS (DAI)
Day	Cd47f/f						Mean	SEM		Cd47ERΔIEC					Mean	SEM
0	0.33	0	0	0.33	0	0.33	0.165	0.0737902		0.33	0	0.67	0	0.67	0.334	0.14982
1	0.33	0.33	0	0.33	0.67	0.67	0.388333	0.103228		0.67	1	0.67	0	1	0.668	0.182576
2	0	0.67	0.33	0.33	0	0	0.221667	0.111338		0.67	1.33	1.33	0.67	1	1	0.14758
3	0.67	0.67	2	0.33	1.33	1	1	0.243283		1.33	1.67	1.33	0.67	1.67	1.334	0.182581
4	1.33	1.67	1.67	2	1.67	1	1.55667	0.140989		1.67	1.67	2.33	2.33	2	2	0.14758
5	2.33	2.33	3	2	2.33	2.33	2.38667	0.133982		2.33	2	2.67	3	3.33	2.666	0.23547
6	2	1.67	2.33	3.33	2.67	3.33	2.555	0.280259		3	2	3.33	3.67	3.33	3.066	0.286786
	no statistically significant difference

[truncated: 2 more sheets: Supplementary fig4, Supplementary fig5]
